# Supplementary material for: Host Recognition and Specific Infection of Endomelanconiopsis endophytica during Early Infection
Source: J Fungi (Basel). 2023 Oct 23;9(10):1040. doi: 10.3390/jof9101040 (PMC10607883; doi:10.3390/jof9101040)
Supplement: Supplementary file 1 [file jof-09-01040-s001.zip]

Archive with 1 entries (1 files):
- jof-2662021-supplementary.pdf
